# Supplementary material for: Insect Herbivore Populations and Plant Damage Increase at Higher Elevations
Source: Insects. 2021 Dec 17;12(12):1129. doi: 10.3390/insects12121129 (PMC8708097; doi:10.3390/insects12121129)
Supplement: Supplementary file 1 [file insects-12-01129-s001.zip]

Archive with 1 entries (1 files):
- insects-1438200-supplementary.pdf
